# Supplementary material for: Identification and fine mapping of Bph33, a new brown planthopper resistance gene in rice (Oryza sativa L.)
Source: Rice (N Y). 2018 Oct 5;11:55. doi: 10.1186/s12284-018-0249-7 (PMC6173673; doi:10.1186/s12284-018-0249-7)
Supplement: Supplementary file 2 — Table S3. Structural variations in candidate genes of Bph33. (XLSX 9 kb) [file 12284_2018_249_MOESM2_ESM.xlsx]

## Sheet: Sheet1
Effect	Chromosome	Position	Allele 1 (Nippobare or 9311 )	Allele 2 (KOL or POL)	Locus	Putative function
UTR_5_PRIME(MODIFIER||51||)	Chr4	913873	AGAGAAGA	AGAGAAGGAGAAGA	LOC_Os04g02510	ZOS4-01 - C2H2 zinc finger protein, expressed
NON_SYNONYMOUS_CODING(MODERATE|MISSENSE|Ccg/Tcg|P47S)	Chr4	914069	C	T	LOC_Os04g02510	ZOS4-01 - C2H2 zinc finger protein, expressed
CODON_DELETION(MODERATE||gcg/-|A95-||)	Chr4	914202	AGGCGGCGGCGGCG	AGGCGGCGGCG	LOC_Os04g02510	ZOS4-01 - C2H2 zinc finger protein, expressed
CODON_CHANGE_PLUS_CODON_INSERTION(MODERATE||gcg/gGCGcg|A103GA||)	Chr4	914236	TG	TGGCG	LOC_Os04g02510	ZOS4-01 - C2H2 zinc finger protein, expressed
NON_SYNONYMOUS_CODING(MODERATE|MISSENSE|gCc/gTc|A171V||)	Chr4	914442	C	T	LOC_Os04g02510	ZOS4-01 - C2H2 zinc finger protein, expressed
NON_SYNONYMOUS_CODING(MODERATE|MISSENSE|gCg/gGg|A173G||)	Chr4	914448	C	G	LOC_Os04g02510	ZOS4-01 - C2H2 zinc finger protein, expressed
UTR_3_PRIME(MODIFIER||74||)	Chr4	917500	C	T	LOC_Os04g02510	ZOS4-01 - C2H2 zinc finger protein, expressed
NON_SYNONYMOUS_CODING(MODERATE|MISSENSE|aTa/aGa|I1105R||)	Chr4	922242	A	C	LOC_Os04g02520	Leucine Rich Repeat family protein, expressed
NON_SYNONYMOUS_CODING(MODERATE|MISSENSE|tTa/tCa|L953S||)	Chr4	923925	A	G	LOC_Os04g02520	Leucine Rich Repeat family protein, expressed
NON_SYNONYMOUS_CODING(MODERATE|MISSENSE|Ccc/Tcc|P952S||)	Chr4	923929	G	A	LOC_Os04g02520	Leucine Rich Repeat family protein, expressed
NON_SYNONYMOUS_CODING(MODERATE|MISSENSE|Agc/Ggc|S920G||)	Chr4	924025	T	C	LOC_Os04g02520	Leucine Rich Repeat family protein, expressed
CODON_CHANGE_PLUS_CODON_INSERTION(MODERATE||tca/tTGTca|S129LS||)	Chr4	926396	TG	TACAG	LOC_Os04g02520	Leucine Rich Repeat family protein, expressed
CODON_INSERTION(MODERATE||aga/agACTCTTa|R110RLL||)	Chr4	926452	CT	CATAGAGT	LOC_Os04g02520	Leucine Rich Repeat family protein, expressed
NON_SYNONYMOUS_CODING(MODERATE|MISSENSE|Tgc/Ggc|C109G||)	Chr4	926458	A	C	LOC_Os04g02520	Leucine Rich Repeat family protein, expressed
NON_SYNONYMOUS_CODING(MODERATE|MISSENSE|Agg/Tgg|R76W||)	Chr4	926557	T	A	LOC_Os04g02520	Leucine Rich Repeat family protein, expressed
UTR_5_PRIME(MODIFIER|||||LOC_Os04g02530||)	Chr4	942119	G	T	LOC_Os04g02530	expressed protein
START_LOST(HIGH|MISSENSE|atG/atA|M1I||LOC_Os04g02530||)	Chr4	942145	G	A	LOC_Os04g02530	expressed protein
UTR_3_PRIME(MODIFIER||)	Chr4	945680	G	A	LOC_Os04g02550	expressed protein
NON_SYNONYMOUS_CODING(MODERATE|MISSENSE|Ccg/Tcg|P9S||)	Chr4	959993	G	A	LOC_Os04g02560	expressed protein
FRAME_SHIFT(HIGH||cat/cATGAat|H136HE?||)	Chr4	967142	ATCATTCATG	ATCATTCATTCATG	LOC_Os04g02570	expressed protein
CODON_DELETION(MODERATE||gga/|G81||)	Chr4	967303	TCTCCTCCTCCTCC	TCTCCTCCTCC	LOC_Os04g02570	expressed protein
CODON_INSERTION(MODERATE||gtc/gtCGCCGCc|V65VAA||)	Chr4	967349	AGGCGGCGGCGGCG	AGGCGGCGGCGGCGGCGGCG	LOC_Os04g02570	expressed protein
NON_SYNONYMOUS_CODING(MODERATE|MISSENSE|Gtc/Atc|V65I||)	Chr4	967364	C	T	LOC_Os04g02570	expressed protein
NON_SYNONYMOUS_CODING(MODERATE|MISSENSE|Gac/Aac|D24N||)	Chr4	967487	C	T	LOC_Os04g02570	expressed protein
START_LOST(HIGH|MISSENSE|Atg/Gtg|M1V||LOC_Os04g02570||)	Chr4	967556	T	C	LOC_Os04g02570	expressed protein
